# Supplementary material for: The structural basis for the phospholipid remodeling by lysophosphatidylcholine acyltransferase 3
Source: Nat Commun. 2021 Nov 25;12:6869. doi: 10.1038/s41467-021-27244-1 (PMC8617236; doi:10.1038/s41467-021-27244-1)
Supplement: Supplementary file 4 — Source Data [file 41467_2021_27244_MOESM4_ESM.zip]

Archive with 2 entries (2 files):
- 321519_3_data_set_6028543_r1zlqy (2).xlsx
- Uncropped Gels and Blots.pdf
