# Supplementary material for: The structural basis for the phospholipid remodeling by lysophosphatidylcholine acyltransferase 3
Source: Nat Commun. 2021 Nov 25;12:6869. doi: 10.1038/s41467-021-27244-1 (PMC8617236; doi:10.1038/s41467-021-27244-1)
Supplement: Supplementary file 4 — Source Data [file 41467_2021_27244_MOESM4_ESM.zip › 321519_3_data_set_6028543_r1zlqy (2).xlsx]

## Sheet: Sheet1
Figure 2e		Blank	WT	344	352	401	404	446	450	453	364
Product	repeat1	1114356	40027243	19440940	6873901	1435260	32524649	26718199	21447480	23979662	67743876
	repeat2	1058196	40459017	23854171	11262481	1113539	33865221	26352731	20569339	29902227	88833641
	repeat3	1353084	30987505	20442455	9038895	1765545	36903442	30778671	25015185	21961976	79682001
		Blank	WT	344	352	401	404	446	450	453	364
Total	repeat1	28856175	59699994	38141120	43305746	33001980	55377850	52909891	48668782	68016459	97261846
	repeat2	33349922	59596587	46551206	65727782	29213696	55245563	51883572	47414349	72781284	118149177
	repeat3	26464083	46378319	40131707	61037690	35231822	62494073	60078469	55212304	71997551	110747427
Product/Total	repeat1	0.0386176	0.670473	0.509711	0.15873	0.0434901	0.587322	0.504976	0.440682	0.352557	0.69651
	repeat2	0.0317301	0.678881	0.512429	0.17135	0.038117	0.612994	0.507921	0.433821	0.410851	0.751877
	repeat3	0.0511291	0.668146	0.509384	0.148087	0.0501122	0.590511	0.512308	0.453073	0.305038	0.719493
Figure 3d		Blank	WT	Y143S	Y151A	M157A	C160A	Y298A	W387A	H388A	Y394A	V213A	I59A	K297A
Product	repeat1	422728	40066622	10836470	11437722	10152288	6663047	21403806	14827305	780826	5151089	43495630	57427157	65139925
	repeat2	399139	42718135	18341409	9115976	15912930	6962289	27567455	19669814	723636	4801532	29103693	70880942	95065030
	repeat3	271803	50315044	21303168	9857158	15707370	5776372	29359948	18619665	602487	4435803	52263507	70174000	97859377
		Blank	WT	Y143S	Y151A	M157A	C160A	Y298A	W387A	H388A	Y394A	V213A	I59A	K297A
Total	repeat1	60184651	77370490	48987456	66306523	53760969	59772630	60971441	62965161	49393951	55027456	91488611	92252922	86605511
	repeat2	63053600	84347492	69457624	60799582	77502786	73835466	78557295	83109262	56209654	56521448	63825728	107800775	121190207
	repeat3	75865922	103702340	96660425	79189881	93113806	73459046	91287130	92737921	62958795	66248564	120180043	114011119	125401594
Product/Total	repeat1	0.00702385	0.517854	0.221209	0.172498	0.188841	0.111473	0.351046	0.235484	0.0158081	0.0936094	0.475421	0.622497	0.752145
	repeat2	0.00633015	0.506454	0.264066	0.149935	0.205321	0.0942946	0.350922	0.236674	0.0128739	0.0849506	0.455987	0.657518	0.784428
	repeat3	0.00358268	0.485187	0.220392	0.124475	0.16869	0.0786339	0.321622	0.200777	0.00956954	0.066957	0.434877	0.615501	0.780368
